# Supplementary material for: Development of a Multiple-Locus Variable number of tandem repeat Analysis (MLVA) for Leptospira interrogans and its application to Leptospira interrogans serovar Australis isolates from Far North Queensland, Australia
Source: Ann Clin Microbiol Antimicrob. 2005 Jun 30;4:10. doi: 10.1186/1476-0711-4-10 (PMC1185519; doi:10.1186/1476-0711-4-10)
Supplement: Additional File 1 — Characteristics of Leptospira interrogans reference strains and serovar australis strains and allelic profiles for all strains tested. [file 1476-0711-4-10-S1.xls]

## Sheet: Sheet1
Sample No.	Serogroup	Serovar	Strain	Area of isolation	Source	Date of isolation	V8 Size	V8 Repeat	V8Profile No.	V27 Size	V27 Repeat	V27 Profile No.	V29 Size	V29 Repeat	V29 Profile No.	V30 Size	V30 Repeat	V30 Profile No.	V36 Size	V36 Repeat	V36 Profile No.	V50 Size	V50 Repeat	V50 Profile No.
1	Australis	Australis	Ballico	Australia	Human	-	441	8.80556	8	343	1.15942	1	561	10.0213	10	553.825	7.08315	7	771	16.0526	16	496.194	8.48248	8
2	Pomona	Pomona	Pomona	Australia	Human	-	245	3.36111	3	497	2.27536	2	167	1.6383	1	312.138	1.82909	1	250	2.34211	2	303.243	4.28789	4
3	Sejroe	Medanesis	Hond HC	Indonesia	Dog	-	253.474	3.5965	3	756.262	4.15407	4	421.997	7.06377	7	315.316	1.89817	1	914	19.8158	19	305.675	4.34076	4
4	Icterohaemorrhagie	Copenhageni	M20	Denmark	Human	-	260	3.77778	3	487	2.2029	2	463	7.93617	7	686	9.95652	9	851	18.1579	18	461	7.71739	7
5	Mini	Swaijak	Swaijak	Australia	Human	-	397.41	7.59472	7	-	#VALUE!	99	-	#VALUE!	99	518.514	6.31552	6	793	16.6316	16	304.243	4.30963	4
6	Sejroe	Hardjo	Hardoprajitno	Indonesia	Human	-	474	9.72222	9	624	3.19565	3	562	10.0426	10	796.649	12.3619	12	280	3.13158	3	446.547	7.4032	7
7	Icterohaemorrhagie	Icterohaemorrhagie	Ictero 1	Japan	Human	-	259.285	3.75792	3	524.202	2.47248	2	479.536	8.288	8	696.156	10.1773	10	872	18.7105	18	445.454	7.37943	7
8	Autumnalis	Autumnalis	Akiyami A	Japan	Human	-	398.999	7.63886	7	517.17	2.42152	2	373.904	6.04051	6	745.537	11.2508	11	676	13.5526	13	306.773	4.36463	4
9	Canicola	Canicola	Hond Utrecht IV	Netherlands	Dog	-	250.095	3.50264	3	226.992	0.318783	0	273	3.89362	3	613.013	8.36985	8	823	17.4211	17	401.637	6.42689	6
10	Australis	Muenchen	Munchen C90	Germany	Human	-	283.48	4.43	4	568.447	2.79309	2	878.217	16.7706	16	313.184	1.85183	1	-	#VALUE!	99	306.848	4.36626	4
11	Australis	Fugis	Fudge	Malaysia	Human	-	613.695	13.6026	13	271.203	0.639152	0	623.37	11.3483	11	408.502	3.92396	3	-	#VALUE!	99	455.039	7.5878	7
12	Australis	Lora	Lora	Italy	Human	-	355.447	6.42908	6	623.574	3.19257	3	176.414	1.8386	1	406.716	3.88513	3	631.265	12.3754	12	308.546	4.40317	4
13	Autumnalis	Weerasinghe	Weerasinghe	Sri Lanka	Human	-	242.278	3.2855	3	365.171	1.32008	1	776.162	14.5992	14	555.61	7.12196	7	477.025	8.31645	8	-	#VALUE!	99
14	Bataviae	Bataviae	Swart	-	-	-	431.842	8.55117	8	719.958	3.891	3	522.583	9.20389	9	307.38	1.72565	1	314.02	4.02684	4	556.109	9.78498	9
15	Bataviae	Paidjan	Paidjan	Indonesia	Human	-	353.373	6.37147	6	714.915	3.85446	3	608.699	11.0361	11	504.391	6.0085	6	238.889	2.04971	2	307.86	4.38826	4
16	Canicola	Benjamini	Benjamin	Indonesia	Human	-	269.946	4.05406	4	608.384	3.08249	3	304.911	4.57257	4	348.232	2.61374	2	1016.4	22.5105	22	590.224	10.5266	10
17	Canicola	Binjei	Binjei	Indonesia	Human	-	307.779	5.10497	5	696.607	3.72179	3	605.311	10.9641	10	645.936	9.08557	9	663.54	13.2247	13	457.555	7.6425	7
18	Canicola	Broomi	Patane	Australia	Human	-	163.094	1.08594	1	-	#VALUE!	99	-	#VALUE!	99	643.962	9.04265	9	768.74	15.9932	15	500.177	8.56907	8
19	Djasiman	Djasiman	Djasiman	-	-	-	-	#VALUE!	99	462.772	2.02733	2	163.427	1.56228	1	257.966	0.651435	0	541.238	10.0063	10	456.93	7.62891	7
20	Icterohaemorrhagie	Gem	Simon	Sri Lanka	Human	-	250.634	3.51761	3	218.154	0.254739	0	313.689	4.75934	4	306.157	1.69907	1	2140.62	52.0953	52	306.739	4.36389	4
21	Pyrogenes	Abramis	Abraham	Malaysia	Human	-	242.082	3.28006	3	262.363	0.575094	0	507.576	8.8846	8	639.647	8.94885	8	491.76	8.70421	8	352.082	5.34961	5
22	Pyrogenes	Biggis	Biggs	Malaysia	Human	-	484.989	10.0275	10	550.451	2.66269	2	117.875	0.593085	0	496.493	5.8368	5	760.549	15.7776	15	490.05	8.34891	8
23	Pyrogenes	Camlo	Lt64-67	Vietnam	Human	-	-	#VALUE!	99	633.76	3.26638	3	742.384	13.8805	13	592.079	7.91476	7	647.66	12.8068	12	535.561	9.33828	9
24	Sejroe	Geyaweera	Geyaweera	Sri Lanka	Human	-	230.955	2.97097	2	411.418	1.6552	1	691.087	12.7891	12	547.482	6.94526	6	449.676	7.59674	7	-	#VALUE!	99
25	Pyrogenes	Zanoni	Zanoni	Australia	Human	-	160.732	1.02033	1	796	4.44203	4	404.207	6.68526	6	639.015	8.93511	8	453.39	7.69447	7	587.001	10.4565	10
26	Pyrogenes	Robinsoni	Robinson	Australia	Human	-	494.146	10.2818	10	-	#VALUE!	99	-	#VALUE!	99	553.641	7.07915	7	767.978	15.9731	15	495.863	8.47528	8
27	Autumnalis	Bangkinang	Bangkinang 1	Indonesia	Human	-	571	12.4167	12	363	1.30435	1	560	10	10	407	3.8913	3	1119	25.2105	25	478	8.08696	8
28	Autumnalis	Carlos	C3	Phillippines	Toad	-	729	16.8056	16	365	1.31884	1	894	17.1064	17	313	1.84783	1	789	16.5263	16	426	6.95652	6
29	Autumnalis	Mooris	Moores	Malaysia	Human	-	251	3.52778	3	608	3.07971	3	163	1.55319	1	465	5.15217	5	556	10.3947	10	585	10.413	10
30	Bataviae	Losbanos	LT101-69	Phillippines	Rat	-	352	6.33333	6	696	3.71739	3	505	8.82979	8	314	1.86957	1	311	3.94737	3	577	10.2391	10
31	Canicola	Sumneri	Sumner	Malaysia	Human	-	258	3.72222	3	604	3.05072	3	399	6.57447	6	744	11.2174	11	464	7.97368	7	697	12.8478	12
32	Canicola	Jonsis	Jones	Malaysia	Human	-	580	12.6667	12	318	0.978261	0	501	8.74468	8	653	9.23913	9	651	12.8947	12	415	6.71739	6
33	Djasman	Sentot	Sentot	Indonesia	Human	-	351	6.30556	6	652	3.39855	3	-	#VALUE!	99	316	1.91304	1	304	3.76316	3	471	7.93478	7
34	Djasiman	Gurungi	Gurung	Malaysia	Human	-	617	13.6944	13	319	0.985507	0	548	9.74468	9	411	3.97826	3	422	6.86842	6	606	10.8696	10
35	Pyrogenes	Guaratuba	An7705	Brazil	Opossum	-	242	3.27778	3	514	2.39855	2	172	1.74468	1	314	1.86957	1	236	1.97368	1	395	6.28261	6
36	Icterohaemorrhagie	Smithi	Smith	Malaysia	Human	-	206	2.27778	2	699	3.73913	3	596	10.766	10	461	5.06522	5	515	9.31579	9	469	7.8913	7
37	Sejroe	Wolffi	3705	Indonesia	Human	-	332	5.77778	5	407	1.62319	1	258	3.57447	3	310	1.78261	1	790	16.5526	16	416	6.73913	6
38	Sejroe	Ricardi	Richardson	Malaysia	Human	-	387	7.30556	7	458	1.99275	1	455	7.76596	7	263	0.76087	0	740	15.2368	15	459	7.67391	7
39	Sejroe	Haemolytica	Marsh	Malaysia	Human	-	470	9.61111	9	630	3.23913	3	559	9.97872	9	794	12.3043	12	284	3.23684	3	467	7.84783	7
40	Australis	Australis	LT738	Innisfail	Human	1995-06-01	684	15.5556	15	315	0.956522	0	161	1.51064	1	454	4.91304	4	731	15	15	501	8.58696	8
41	Australis	Australis	LT743	Mossman	Human	1995-10-01	245	3.36111	3	320	0.992754	0	498	8.68085	8	559	7.19565	7	777	16.2105	16	506	8.69565	8
42	Australis	Australis	LT860	Mossman	Human	1997-05-01	246	3.38889	3	323	1.01449	1	509	8.91489	8	558	7.17391	7	792	16.6053	16	510	8.78261	8
43	Australis	Australis	LT930	Gordonvale	Human	1998-04-01	171	1.30556	1	320	0.992754	0	567	10.1489	10	600	8.08696	8	751	15.5263	15	512	8.82609	8
44	Australis	Australis	LT985	Innisfail	Human	1999-04-01	170	1.27778	1	320	0.992754	0	566	10.1277	10	591	7.8913	7	750	15.5	15	512	8.82609	8
45	Australis	Australis	LT1021	Mackay	Canine	1999-07-01	911	21.8611	21	320	0.992754	0	566	10.1277	10	549	6.97826	6	752	15.5526	15	514	8.86957	8
46	Australis	Australis	LT1057	Tully	Human	2000-03-01	727	16.75	16	321	1	1	413	6.87234	6	545	6.8913	6	751	15.5263	15	602	10.7826	10
47	Australis	Australis	LT1059	Cairns	Human	2000-03-01	657	14.8056	14	321	1	1	412	6.85106	6	402	3.78261	3	796	16.7105	16	512	8.82609	8
48	Australis	Australis	LT1068	Innisfail	Human	2000-04-01	697	15.9167	15	322	1.00725	1	176	1.82979	1	453	4.8913	4	791	16.5789	16	507	8.71739	8
49	Australis	Australis	LT1073	Tully	Human	2000-04-01	593	13.0278	13	368	1.34058	1	566	10.1277	10	544	6.86957	6	758	15.7105	15	509	8.76087	8
50	Australis	Australis	LT1167	Tully	Human	2000-11-01	737	17.0278	17	324	1.02174	1	412	6.85106	6	540	6.78261	6	760	15.7632	15	597	10.6739	10
51	Australis	Australis	LT1168	Tully	Human	2000-12-01	484	10	10	371	1.36232	1	561	10.0213	10	541	6.80435	6	799	16.7895	16	507	8.71739	8
52	Australis	Australis	LT1169	Innisfail	Human	2001-01-01	692	15.7778	15	319	0.985507	0	173	1.76596	1	451	4.84783	4	793	16.6316	16	504	8.65217	8
53	Australis	Australis	LT1170	Tully	Human	2001-01-01	477	9.80556	9	364	1.31159	1	558	9.95745	9	547	6.93478	6	792	16.6053	16	504	8.65217	8
54	Australis	Australis	LT1171	Tully	Human	2001-01-01	481	9.91667	9	362	1.2971	1	554	9.87234	9	549	6.97826	6	782	16.3421	16	505	8.67391	8
55	Australis	Australis	LT1180	Mourilyan	Human	2001-03-01	692	15.7778	15	314	0.949275	0	161	1.51064	1	446	4.73913	4	773	16.1053	16	500	8.56522	8
56	Australis	Australis	LT1196	Cardwell	Human	2001-04-01	420	8.22222	8	360	1.28261	1	547	9.7234	9	548	6.95652	6	770	16.0263	16	506	8.69565	8
57	Australis	Australis	LT1197	Rockhampton	Human	2001-04-01	924	22.2222	22	314	0.949275	0	541	9.59574	9	552	7.04348	7	734	15.0789	15	510	8.78261	8
58	Australis	Australis	LT1238	Sarina	Human	2002-02-01	300	4.88889	4	645	3.34783	3	437	7.38298	7	598	8.04348	8	622	12.1316	12	509	8.76087	8
59	Australis	Australis	LT1241	Silkwood	Human	2002-02-01	693	15.8056	15	313	0.942029	0	157	1.42553	1	468	5.21739	5	786	16.4474	16	511	8.80435	8
60	Australis	Australis	LT1243	Cardwell	Human	2002-02-01	350	6.27778	6	360	1.28261	1	528	9.31915	9	555	7.1087	7	786	16.4474	16	512	8.82609	8
61	Australis	Australis	LT1244	Tully	Human	2002-03-01	732	16.8889	16	309	0.913043	0	376	6.08511	6	554	7.08696	7	745	15.3684	15	603	10.8043	10
62	Australis	Australis	LT1318	Innisfail	Human	2002-04-01	692	15.7778	15	308	0.905797	0	145	1.17021	1	465	5.15217	5	782	16.3421	16	516	8.91304	8
63	Australis	Australis	LT1328	South Johnstone	Human	2002-04-01	692	15.7778	15	310	0.92029	0	145	1.17021	1	464	5.13043	5	782	16.3421	16	517	8.93478	8
64	Australis	Australis	LT1334	Innisfail	Human	2002-05-01	695	15.8611	15	309	0.913043	0	140	1.06383	1	460	5.04348	5	786	16.4474	16	517	8.93478	8
65	Australis	Australis	LT1340	Miallo	Human	2002-05-01	239	3.19444	3	312	0.934783	0	412	6.85106	6	550	7	7	790	16.5526	16	521	9.02174	9
66	Australis	Australis	LT1336	Innisfail	Human	2002-06-01	698	15.9444	15	314	0.949275	0	138	1.02128	1	455	4.93478	4	798	16.7632	16	523	9.06522	9
67	Australis	Australis	LT1337	Tully	Human	2002-06-01	734	16.9444	16	315	0.956522	0	367	5.89362	5	551	7.02174	7	758	15.7105	15	610	10.9565	10
68	Australis	Australis	LT1338	Upper Darradgee	Human	2002-06-01	698	15.9444	15	315	0.956522	0	140	1.06383	1	458	5	5	802	16.8684	16	524	9.08696	9
69	Australis	Australis	LT1342	Tully	Human	2002-07-01	737	17.0278	17	317	0.971014	0	376	6.08511	6	546	6.91304	6	765	15.8947	15	614	11.0435	11
70	Australis	Australis	LT1395	Murray Upper	Human	2002-09-01	737	17.0278	17	317	0.971014	0	381	6.19149	6	547	6.93478	6	761	15.7895	15	614	11.0435	11
71	Australis	Australis	LT1508	Murray Upper	Human	2003-03-01	295	4.75	4	651	3.3913	3	438	7.40426	7	590	7.86957	7	649	12.8421	12	519	8.97826	8
72	Australis	Australis	LT1535	Tully	Human	2003-04-01	589	12.9167	12	364	1.31159	1	554	9.87234	9	545	6.8913	6	758	15.7105	15	516	8.91304	8
73	Australis	Australis	LT1573	Innisfail	Human	2004-01-01	691	15.75	15	314	0.949275	0	157	1.42553	1	450	4.82609	4	788	16.5	16	505	8.67391	8
74	Australis	Australis	LT1577	Gordonvale	Human	2004-02-01	619	13.75	13	311	0.927536	0	398	6.55319	6	391	3.54348	3	776	16.1842	16	508	8.73913	8
75	Australis	Australis	LT1581	Cairns	Human	2004-02-01	696	15.8889	15	314	0.949275	0	550	9.78723	9	545	6.8913	6	781	16.3158	16	518	8.95652	8
76	Australis	Australis	LT1586	Aloomba	Human	2004-03-01	629	14.0278	14	315	0.956522	0	400	6.59574	6	391	3.54348	3	781	16.3158	16	518	8.95652	8
77	Australis	Australis	LT1614	Innisfail	Human	2004-05-01	699	15.9722	15	317	0.971014	0	161	1.51064	1	443	4.67391	4	785	16.4211	16	522	9.04348	9
78	Australis	Australis	LT1622	Innisfail	Human	2004-06-01	699	15.9722	15	317	0.971014	0	161	1.51064	1		-4.95652	-4	781	16.3158	16	519	8.97826	8
79	Australis	Australis	LT1624	Tully	Human	2004-06-01	967	23.4167	23	360	1.28261	1	555	9.89362	9	545	6.8913	6	777	16.2105	16	414	6.69565	6
80	Australis	Australis	LT1625	Tully	Human	2004-06-01	966	23.3889	23	360	1.28261	1	554	9.87234	9	548	6.95652	6	774	16.1316	16	413	6.67391	6
81	Australis	Australis	LT1626		Human	2004-07-01	698	15.9444	15	315	0.956522	0	163	1.55319	1	447	4.76087	4	778	16.2368	16	512	8.82609	8
82	Australis	Australis	LT1653	Tully	Human	2004-07-01	471	9.63889	9	364	1.31159	1	554	9.87234	9	549	6.97826	6	783	16.3684	16	510	8.78261	8
83	Australis	Australis	QHR 250	Innisfail	R.fuscipes	2002-10-01	700	16	16	306	0.891304	0	161	1.51064	1	453	4.8913	4	791	16.5789	16	516	8.91304	8
84	Australis	Australis	QHR 253	Innisfail	R.sordidus	2002-10-01	705	16.1389	16	309	0.913043	0	161	1.51064	1	457	4.97826	4	795	16.6842	16	519	8.97826	8
85	Australis	Australis	QHR 536	Innisfail	R.leucopus	2002-10-01	705	16.1389	16	311	0.927536	0	161	1.51064	1	458	5	5	799	16.7895	16	524	9.08696	9
86	Australis	Australis	QHR 525A	Innisfail	R.leucopus	2002-10-01	693	15.8056	15	310	0.92029	0	169	1.68085	1	453	4.8913	4	795	16.6842	16	521	9.02174	9
87	Australis	Australis	QHR214	Innisfail	R.sordidus	2002-10-01	685	15.5833	15	308	0.905797	0	169	1.68085	1	451	4.84783	4	794	16.6579	16	519	8.97826	8
88	Australis	Australis	LT1505	Tully	Human	2003-03-01	410	7.94444	7	354	1.23913	1	553	9.85106	9	535	6.67391	6	794	16.6579	16	516	8.91304	8
89	Australis	Australis	QHR 132	Tully	Cane Rat	1999-10-01	748	17.3333	17	304	0.876812	0	397	6.53191	6	535	6.67391	6	754	15.6053	15	620	11.1739	11
90	Australis	Australis	QHR 137	Palmerston	Rat	1999-11-01	667	15.0833	15	301	0.855072	0	170	1.70213	1	453	4.8913	4	794	16.6579	16	513	8.84783	8
91	Australis	Australis	QHR 115	Palmerston	Melomys	1999-11-01	740	17.1111	17	300	0.847826	0	401	6.61702	6	534	6.65217	6	762	15.8158	15	618	11.1304	11
92	Australis	Australis	QHR 415 B	Tully	Unknown rodent	2003-03-01	452	9.11111	9	348	1.19565	1	546	9.70213	9	534	6.65217	6	802	16.8684	16	507	8.71739	8
93	Australis	Australis	QHR 371 A	Mackay	R.sordidus	2003-03-01	570	12.3889	12	350	1.21014	1	547	9.7234	9	533	6.63043	6	766	15.9211	15	510	8.78261	8
94	Australis	Australis	QHR 520 A	Innisfail	R.lorf	2003-03-01	679	15.4167	15	300	0.847826	0	163	1.55319	1	445	4.71739	4	811	17.1053	17	510	8.78261	8
95	Australis	Australis	QHR 515 A	Innisfail	R.sordidus	2003-04-01	687	15.6389	15	304	0.876812	0	161	1.51064	1	453	4.8913	4	811	17.1053	17	510	8.78261	8
96	Australis	Australis	LT1504	Tully	Human	2003-03-01	284	4.44444	4	637	3.28986	3	429	7.21277	7	580	7.65217	7	656	13.0263	13	400	6.3913	6
97	Australis	Australis	QHR 536	Innisfail	R.leucopus	2003-03-01	691	15.75	15	304	0.876812	0	159	1.46809	1	453	4.8913	4	811	17.1053	17	513	8.84783	8
98	Australis	Australis	QHR 126	Tully	Whitetail Rat	1999-11-01	691	15.75	15	302	0.862319	0	159	1.46809	1	459	5.02174	5	806	16.9737	16	507	8.71739	8
99	Australis	Australis	QHR 520	Innisfail	R.lorf	2003-03-01	700	16	16	303	0.869565	0	159	1.46809	1	464	5.13043	5	801	16.8421	16	507	8.71739	8
100	Australis	Australis	QHR 142	Bolinda	Cane Rat	1999-10-01	781	18.25	18	303	0.869565	0	386	6.29787	6	551	7.02174	7	760	15.7632	15	613	11.0217	11
101	Australis	Australis	LT1506	Tully	Human	2003-03-01	284	4.44444	4	643	3.33333	3	446	7.57447	7	600	8.08696	8	635	12.4737	12	523	9.06522	9
102	Australis	Australis	QHR 347	Innisfail	Rat	2002-09-01	701	16.0278	16	304	0.876812	0	152	1.31915	1	464	5.13043	5	800	16.8158	16	528	9.17391	9
103	Australis	Australis	QHR 136	Tully	Unknown rodent	1999-11-01	742	17.1667	17	303	0.869565	0	406	6.7234	6	566	7.34783	7	802	16.8684	16	618	11.1304	11
104	Australis	Australis	LT1044	Nerada	Human	2000-01-01	706	16.1667	16	302	0.862319	0	153	1.34043	1	470	5.26087	5	800	16.8158	16	526	9.13043	9
105	Australis	Australis	QHR 214-2	Innisfail	R.sordidus	2002-09-01	701	16.0278	16	302	0.862319	0	155	1.38298	1	469	5.23913	5	791	16.5789	16	523	9.06522	9
106	Australis	Australis	LT1007	Innisfail	Human	1999-05-01	734	16.9444	16	300	0.847826	0	158	1.44681	1	467	5.19565	5	786	16.4474	16	520	9	9
107	Australis	Australis	QHR 544 A	Innisfail	R.leucopus	2003-03-01	705	16.1389	16	302	0.862319	0	158	1.44681	1	468	5.21739	5	782	16.3421	16	517	8.93478	8
108	Australis	Australis	74-962	Tully	Unknown rodent	1999-11-01	743	17.1944	17	305	0.884058	0	414	6.89362	6	565	7.32609	7	744	15.3421	15	601	10.7609	10
109	Australis	Australis	LT1063	Innisfail	Human	2000-03-01	710	16.2778	16	308	0.905797	0	157	1.42553	1	465	5.15217	5	786	16.4474	16	516	8.91304	8
110	Australis	Australis	QHR 581 B	Innisfail	Unknown rodent	2003-03-01	709	16.25	16	309	0.913043	0	157	1.42553	1	515	6.23913	6	785	16.4211	16	518	8.95652	8
111	Australis	Australis	QHR 581 A	Innisfail	Unknown rodent	2003-03-01	711	16.3056	16	307	0.898551	0	156	1.40426	1	514	6.21739	6	785	16.4211	16	520	9	9
112	Australis	Australis	QHR 143	Tully	Cane Rat	1999-10-01	742	17.1667	17	305	0.884058	0	414	6.89362	6	556	7.13043	7	752	15.5526	15	608	10.913	10
113	Australis	Australis	QHR 253-1	Innisfail	R.fuscipes	2002-10-01	708	16.2222	16	307	0.898551	0	154	1.3617	1	453	4.8913	4	793	16.6316	16	524	9.08696	9
114	Australis	Australis	QHR 525 B	Innisfail	R.leucopus	2003-03-01	715	16.4167	16	305	0.884058	0	154	1.3617	1	450	4.82609	4	797	16.7368	16	523	9.06522	9
115	Australis	Australis	QHR 246	Innisfail	R.leucopus	2002-10-01	717	16.4722	16	305	0.884058	0	153	1.34043	1	505	6.02174	6	801	16.8421	16	526	9.13043	9
116	Australis	Australis	LT979	Tully	Human	1999-04-01	463	9.41667	9	843	4.78261	4	354	5.61702	5	554	7.08696	7	809	17.0526	17	418	6.78261	6
117	Australis	Australis	LT1013	Tully	Human	1999-04-01	414	8.05556	8	353	1.23188	1	549	9.76596	9	551	7.02174	7	800	16.8158	16	516	8.91304	8
118	Australis	Australis	LT958	Tully	Human	1999-04-01	579	12.6389	12	351	1.21739	1	540	9.57447	9	551	7.02174	7	751	15.5263	15	508	8.73913	8
119	Australis	Australis	QHR 604B	Innisfail	Unknown rodent	2003-04-01	722	16.6111	16	304	0.876812	0	147	1.21277	1	485	5.58696	5	792	16.6053	16	512	8.82609	8
120	Australis	Australis	LT973	Tully	Human	2003-04-01	763	17.75	17	307	0.898551	0	385	6.2766	6	552	7.04348	7	756	15.6579	15	627	11.3261	11
121	Australis	Australis	QHR 141	Tully	Cane Rat	1999-10-01	768	17.8889	17	306	0.891304	0	388	6.34043	6	555	7.1087	7	754	15.6053	15	630	11.3913	11
122	Australis	Australis	QHR 571 A	Innisfail	Unknown rodent	2003-04-01	730	16.8333	16	308	0.905797	0	150	1.2766	1	557	7.15217	7	791	16.5789	16	517	8.93478	8
123	Australis	Australis	74-629	Tully	Unknown rodent	1999-11-01	761	17.6944	17	304	0.876812	0	385	6.2766	6	556	7.13043	7	755	15.6316	15	629	11.3696	11
124	Australis	Australis	QHR 554 A	Innisfail	Unknown rodent	2003-04-01	736	17	17	304	0.876812	0	150	1.2766	1	483	5.54348	5	792	16.6053	16	518	8.95652	8
125	Australis	Australis	QHR 468 B		Unknown rodent	2003-04-01	738	17.0556	17	303	0.869565	0	149	1.25532	1	483	5.54348	5	790	16.5526	16	516	8.91304	8
126	Australis	Australis	QHR 534 B	Innisfail	Unknown rodent	2003-04-01	740	17.1111	17	302	0.862319	0	148	1.23404	1	480	5.47826	5	788	16.5	16	517	8.93478	8
127	Australis	Australis	QHR 527 A	Innisfail	Unknown rodent	2003-04-01	735	16.9722	16	299	0.84058	0	147	1.21277	1	478	5.43478	5	790	16.5526	16	513	8.84783	8
128	Australis	Australis	QHR 514 A	Innisfail	R.sordidus	2003-04-01	733	16.9167	16	298	0.833333	0	147	1.21277	1	474	5.34783	5	789	16.5263	16	514	8.86957	8
129	Australis	Australis	QHR 534	Innisfail	Unknown rodent	2003-04-01	739	17.0833	17	297	0.826087	0	147	1.21277	1	469	5.23913	5	795	16.6842	16	514	8.86957	8
130	Australis	Australis	LT1538	Tully	Human	2003-04-01	598	13.1667	13	349	1.2029	1	545	9.68085	9	552	7.04348	7	756	15.6579	15	515	8.8913	8
131	Australis	Australis	LT1535	Tully	Human	2003-04-01	591	12.9722	12	353	1.23188	1	546	9.70213	9	552	7.04348	7	754	15.6053	15	513	8.84783	8
132	Australis	Australis	LT1539	Tully	Human	2003-04-01	454	9.16667	9	355	1.24638	1	547	9.7234	9	552	7.04348	7	794	16.6579	16	514	8.86957	8
133	Australis	Australis	LT1022	Innisfail	Human	1999-08-01	721	16.5833	16	303	0.869565	0	149	1.25532	1	470	5.26087	5	801	16.8421	16	515	8.8913	8
134	Australis	Australis	QHR 253-2	Innisfail	R.sordidus	2002-10-01	715	16.4167	16	303	0.869565	0	148	1.23404	1	485	5.58696	5	793	16.6316	16	499	8.54348	8
135	Australis	Australis	LT992	Innisfail	Human	1999-05-01	710	16.2778	16	305	0.884058	0	146	1.19149	1	458	5	5	794	16.6579	16	508	8.73913	8
136	Australis	Australis	QHR 472 A	Tully	Rat	2003-04-01	721	16.5833	16	304	0.876812	0	148	1.23404	1	465	5.15217	5	796	16.7105	16	514	8.86957	8
137	Australis	Australis	QHR 561 a	Tully	Unknown rodent	2003-04-01	583	12.75	12	352	1.22464	1	550	9.78723	9	580	7.65217	7	763	15.8421	15	518	8.95652	8

## Sheet: Sheet2
Sample No.	Serogroup	Serovar	Strain	Area of isolation	Source	Date of isolation	V8Profile No.	V27 Profile No.	V29 Profile No.	V30 Profile No.	V36 Profile No.	V50 Profile No.
1	Australis	Australis	Ballico	Australia	Human	-	8	1	10	7	16	8
2	Pomona	Pomona	Pomona	Australia	Human	-	3	2	1	1	2	4
3	Sejroe	Medanesis	Hond HC	Indonesia	Dog	-	3	4	7	1	19	4
4	Icterohaemorrhagie	Copenhageni	M20	Denmark	Human	-	3	2	7	9	18	7
5	Mini	Swaijak	Swaijak	Australia	Human	-	7	99	99	6	16	4
6	Sejroe	Hardjo	Hardoprajitno	Indonesia	Human	-	9	3	10	12	3	7
7	Icterohaemorrhagie	Icterohaemorrhagie	Ictero 1	Japan	Human	-	3	2	8	10	18	7
8	Autumnalis	Autumnalis	Akiyami A	Japan	Human	-	7	2	6	11	13	4
9	Canicola	Canicola	Hond Utrecht IV	Netherlands	Dog	-	3	0	99	8	17	6
10	Australis	Muenchen	Munchen C90	Germany	Human	-	4	2	16	1	99	4
11	Australis	Fugis	Fudge	Malaysia	Human	-	13	0	11	3	99	7
12	Australis	Lora	Lora	Italy	Human	-	6	3	1	3	12	4
13	Autumnalis	Weerasinghe	Weerasinghe	Sri Lanka	Human	-	3	1	14	7	8	99
14	Bataviae	Bataviae	Swart	-	-	-	8	3	9	1	4	9
15	Bataviae	Paidjan	Paidjan	Indonesia	Human	-	6	3	11	6	2	4
16	Canicola	Benjamini	Benjamin	Indonesia	Human	-	4	3	4	2	22	10
17	Canicola	Binjei	Binjei	Indonesia	Human	-	5	3	10	9	13	7
18	Canicola	Broomi	Patane	Australia	Human	-	1	99	99	9	15	8
19	Djasiman	Djasiman	Djasiman	-	-	-	99	2	1	0	10	7
20	Icterohaemorrhagie	Gem	Simon	Sri Lanka	Human	-	3	0	4	1	52	4
21	Pyrogenes	Abramis	Abraham	Malaysia	Human	-	3	0	8	8	8	5
22	Pyrogenes	Biggis	Biggs	Malaysia	Human	-	10	2	0	5	15	8
23	Pyrogenes	Camlo	Lt64-67	Vietnam	Human	-	99	3	13	7	12	9
24	Sejroe	Geyaweera	Geyaweera	Sri Lanka	Human	-	2	1	12	6	7	99
25	Pyrogenes	Zanoni	Zanoni	Australia	Human	-	1	4	6	8	7	10
26	Pyrogenes	Robinsoni	Robinson	Australia	Human	-	10	99	99	7	15	8
27	Autumnalis	Bangkinang	Bangkinang 1	Indonesia	Human	-	12	1	10	3	25	7
28	Autumnalis	Carlos	C3	Phillippines	Toad	-	16	1	17	1	16	6
29	Autumnalis	Mooris	Moores	Malaysia	Human	-	3	3	1	5	10	10
30	Bataviae	Losbanos	LT101-69	Phillippines	Rat	-	6	3	8	1	3	10
31	Canicola	Sumneri	Sumner	Malaysia	Human	-	3	3	6	11	7	12
32	Canicola	Jonsis	Jones	Malaysia	Human	-	12	0	8	9	12	6
33	Djasman	Sentot	Sentot	Indonesia	Human	-	6	3	99	1	3	7
34	Djasiman	Gurungi	Gurung	Malaysia	Human	-	13	0	9	3	6	10
35	Pyrogenes	Guaratuba	An7705	Brazil	Opossum	-	3	2	1	1	1	6
36	Icterohaemorrhagie	Smithi	Smith	Malaysia	Human	-	2	3	10	5	9	7
37	Sejroe	Wolffi	3705	Indonesia	Human	-	5	1	3	1	16	6
38	Sejroe	Ricardi	Richardson	Malaysia	Human	-	7	1	7	0	15	7
39	Sejroe	Haemolytica	Marsh	Malaysia	Human	-	9	3	9	12	3	7
40	Australis	Australis	LT738	Innisfail	Human	1995-06-01	15	0	1	4	15	8
41	Australis	Australis	LT743	Mossman	Human	1995-10-01	3	0	8	7	16	8
42	Australis	Australis	LT860	Mossman	Human	1997-05-01	3	1	8	7	16	8
43	Australis	Australis	LT930	Gordonvale	Human	1998-04-01	1	0	10	8	15	8
44	Australis	Australis	LT985	Innisfail	Human	1999-04-01	1	0	10	7	15	8
45	Australis	Australis	LT1021	Mackay	Canine	1999-07-01	21	0	10	6	15	8
46	Australis	Australis	LT1057	Tully	Human	2000-03-01	16	1	6	6	15	10
47	Australis	Australis	LT1059	Cairns	Human	2000-03-01	14	1	6	3	16	8
48	Australis	Australis	LT1068	Innisfail	Human	2000-04-01	15	1	1	4	16	8
49	Australis	Australis	LT1073	Tully	Human	2000-04-01	13	1	10	6	15	8
50	Australis	Australis	LT1167	Tully	Human	2000-11-01	17	1	6	6	15	10
51	Australis	Australis	LT1168	Tully	Human	2000-12-01	10	1	10	6	16	8
52	Australis	Australis	LT1169	Innisfail	Human	2001-01-01	15	0	1	4	16	8
53	Australis	Australis	LT1170	Tully	Human	2001-01-01	9	1	9	6	16	8
54	Australis	Australis	LT1171	Tully	Human	2001-01-01	9	1	9	6	16	8
55	Australis	Australis	LT1180	Mourilyan	Human	2001-03-01	15	0	1	4	16	8
56	Australis	Australis	LT1196	Cardwell	Human	2001-04-01	8	1	9	6	16	8
57	Australis	Australis	LT1197	Rockhampton	Human	2001-04-01	22	0	9	7	15	8
58	Australis	Australis	LT1238	Sarina	Human	2002-02-01	4	3	7	8	12	8
59	Australis	Australis	LT1241	Silkwood	Human	2002-02-01	15	0	1	5	16	8
60	Australis	Australis	LT1243	Cardwell	Human	2002-02-01	6	1	9	7	16	8
61	Australis	Australis	LT1244	Tully	Human	2002-03-01	16	0	6	7	15	10
62	Australis	Australis	LT1318	Innisfail	Human	2002-04-01	15	0	1	5	16	8
63	Australis	Australis	LT1328	South Johnstone	Human	2002-04-01	15	0	1	5	16	8
64	Australis	Australis	LT1334	Innisfail	Human	2002-05-01	15	0	1	5	16	8
65	Australis	Australis	LT1340	Miallo	Human	2002-05-01	3	0	6	7	16	8
66	Australis	Australis	LT1336	Innisfail	Human	2002-06-01	15	0	1	4	16	8
67	Australis	Australis	LT1337	Tully	Human	2002-06-01	16	0	5	7	15	10
68	Australis	Australis	LT1338	Upper Darradgee	Human	2002-06-01	15	0	1	5	16	8
69	Australis	Australis	LT1342	Tully	Human	2002-07-01	17	0	6	6	15	10
70	Australis	Australis	LT1395	Murray Upper	Human	2002-09-01	17	0	6	6	15	10
71	Australis	Australis	LT1508	Murray Upper	Human	2003-03-01	4	3	7	7	12	8
72	Australis	Australis	LT1535	Tully	Human	2003-04-01	12	1	9	6	15	8
73	Australis	Australis	LT1573	Innisfail	Human	2004-01-01	15	0	1	4	16	8
74	Australis	Australis	LT1577	Gordonvale	Human	2004-02-01	13	0	6	3	16	8
75	Australis	Australis	LT1581	Cairns	Human	2004-02-01	15	0	9	6	16	8
76	Australis	Australis	LT1586	Aloomba	Human	2004-03-01	14	0	6	3	16	8
77	Australis	Australis	LT1614	Innisfail	Human	2004-05-01	15	0	1	4	16	8
78	Australis	Australis	LT1622	Innisfail	Human	2004-06-01	15	0	1	4	16	8
79	Australis	Australis	LT1624	Tully	Human	2004-06-01	23	1	9	6	16	6
80	Australis	Australis	LT1625	Tully	Human	2004-06-01	23	1	9	6	16	6
81	Australis	Australis	LT1626		Human	2004-07-01	15	0	1	4	16	8
82	Australis	Australis	LT1653	Tully	Human	2004-07-01	9	1	9	6	16	8
83	Australis	Australis	LT1504	Tully	Human	2003-03-01	4.45	3.29	7.21	7.66	13.02	6.07
84	Australis	Australis	LT1506	Tully	Human	2003-03-01	4.45	3.33	7.58	8.08	12.46	8.73
85	Australis	Australis	LT1505	Tully	Human	2003-03-01	7.94	1.24	9.85	6.68	16.66	8.58
86	Australis	Australis	LT1013	Tully	Human	1999-04-01	8.06	1.23	9.76	7.02	16.82	8.59
87	Australis	Australis	QHR 415 B	Tully	Unknown rodent	2003-03-01	9.1	1.19	9.7	6.65	16.87	8.4
88	Australis	Australis	LT1539	Tully	Human	2003-04-01	9.17	1.24	9.71	7.05	16.67	8.55
89	Australis	Australis	LT979	Tully	Human	1999-04-01	9.42	4.79	5.61	7.09	17.06	6.46
90	Australis	Australis	QHR 371 A	Mackay	R.sordidus	2003-03-01	12.39	1.21	9.73	6.64	15.93	8.46
91	Australis	Australis	QHR 561 a	Tully	Unknown rodent	2003-04-01	12.76	1.23	9.79	7.65	15.84	8.63
92	Australis	Australis	LT1538	Tully	Human	2003-04-01	13.16	1.2	9.69	7.05	15.66	8.57
93	Australis	Australis	LT1535	Tully	Human	2003-04-01	12.98	1.23	9.7	7.04	15.61	8.53
94	Australis	Australis	QHR 137	Palmerston	Rat	1999-11-01	15.07	0.86	1.5	4.9	16.65	8.52
95	Australis	Australis	QHR 520 A	Innisfail	R.lorf	2003-03-01	15.41	0.85	1.5	4.72	17.12	8.46
96	Australis	Australis	QHR214	Innisfail	R.sordidus	2002-10-01	15.59	0.91	1.5	4.85	16.67	8.64
97	Australis	Australis	LT958	Tully	Human	1999-04-01	12.65	1.22	9.57	7.02	15.52	8.42
98	Australis	Australis	QHR 515 A	Innisfail	R.sordidus	2003-04-01	15.64	0.87	1.5	4.9	17.11	8.46
99	Australis	Australis	QHR 536	Innisfail	R.leucopus	2003-03-01	15.76	0.88	1.46	4.9	17.1	8.52
100	Australis	Australis	QHR 126	Tully	Whitetail Rat	1999-11-01	15.76	0.87	1.46	5.01	16.96	8.39
101	Australis	Australis	QHR 520	Innisfail	R.lorf	2003-03-01	15.99	0.87	1.47	5.13	16.83	8.39
102	Australis	Australis	QHR 250	Innisfail	R.fuscipes	2002-10-01	16.01	0.89	1.5	4.9	16.58	8.58
103	Australis	Australis	QHR 253	Innisfail	R.sordidus	2002-10-01	16.13	0.92	1.5	4.99	16.69	8.64
104	Australis	Australis	QHR 536	Innisfail	R.leucopus	2002-10-01	16.13	0.93	1.5	5.01	16.8	8.76
105	Australis	Australis	QHR 525A	Innisfail	R.leucopus	2002-10-01	15.8	0.92	1.5	4.9	16.67	8.7
106	Australis	Australis	QHR 347	Innisfail	Rat	2002-09-01	16.03	0.88	1.5	5.14	16.8	8.84
107	Australis	Australis	LT1044	Nerada	Human	2000-01-01	16.16	0.86	1.5	5.26	16.8	8.81
108	Australis	Australis	QHR 214-2	Innisfail	R.sordidus	2002-09-01	16.01	0.86	1.5	5.25	16.57	8.74
109	Australis	Australis	QHR 253-1	Innisfail	R.fuscipes	2002-10-01	16.24	0.9	1.5	4.9	16.63	8.76
110	Australis	Australis	QHR 525 B	Innisfail	R.leucopus	2003-03-01	16.41	0.89	1.5	4.84	16.74	8.75
111	Australis	Australis	QHR 544 A	Innisfail	R.leucopus	2003-03-01	16.15	0.86	1.5	5.22	16.34	8.6
112	Australis	Australis	QHR 581 B	Innisfail	Unknown rodent	2003-03-01	16.25	0.92	1.5	6.23	16.43	8.63
113	Australis	Australis	QHR 581 A	Innisfail	Unknown rodent	2003-03-01	16.32	0.9	1.5	6.22	16.42	8.67
114	Australis	Australis	LT1063	Innisfail	Human	2000-03-01	16.28	0.91	1.5	5.15	16.44	8.58
115	Australis	Australis	QHR 253-2	Innisfail	R.sordidus	2002-10-01	16.41	0.87	1.5	5.59	16.64	8.22
116	Australis	Australis	QHR 246	Innisfail	R.leucopus	2002-10-01	16.49	0.89	1.5	6.01	16.83	8.79
117	Australis	Australis	QHR 534 B	Innisfail	Unknown rodent	2003-04-01	17.1	0.86	1.5	5.49	16.5	8.61
118	Australis	Australis	QHR 527 A	Innisfail	Unknown rodent	2003-04-01	16.98	0.84	1.5	5.43	16.56	8.52
119	Australis	Australis	QHR 514 A	Innisfail	R.sordidus	2003-04-01	16.91	0.84	1.5	5.34	16.52	8.54
120	Australis	Australis	QHR 534	Innisfail	Unknown rodent	2003-04-01	17.08	0.83	1.5	5.24	16.7	8.55
121	Australis	Australis	LT1022	Innisfail	Human	1999-08-01	16.59	0.87	1.5	5.27	16.85	8.56
122	Australis	Australis	QHR 472 A	Tully	Rat	2003-04-01	16.59	0.87	1.5	5.16	16.72	8.55
123	Australis	Australis	QHR 604B	Innisfail	Unknown rodent	2003-04-01	16.62	0.87	1.5	5.59	16.6	8.5
124	Australis	Australis	QHR 554 A	Innisfail	Unknown rodent	2003-04-01	17	0.88	1.5	5.55	16.59	8.63
125	Australis	Australis	QHR 468 B		Unknown rodent	2003-04-01	17.05	0.87	1.5	5.54	16.54	8.6
126	Australis	Australis	QHR 571 A	Innisfail	Unknown rodent	2003-04-01	16.84	0.91	1.5	7.15	16.57	8.6
127	Australis	Australis	LT1007	Innisfail	Human	1999-05-01	16.95	0.85	1.45	5.19	16.46	8.67
128	Australis	Australis	QHR 132	Tully	Cane Rat	1999-10-01	17.33	0.88	6.52	6.67	15.62	10.86
129	Australis	Australis	QHR 115	Palmerston	Melomys	1999-11-01	17.1	0.85	6.61	6.66	15.83	10.8
130	Australis	Australis	QHR 143	Tully	Cane Rat	1999-10-01	17.16	0.89	6.9	7.12	15.55	10.59
131	Australis	Australis	QHR 136	Tully	Unknown rodent	1999-11-01	17.17	0.87	6.72	7.36	16.87	10.8
132	Australis	Australis	74-962	Tully	Unknown rodent	1999-11-01	17.2	0.88	6.9	7.33	15.35	10.44
133	Australis	Australis	QHR 142	Tully	Cane Rat	1999-10-01	18.26	0.87	6.29	7.01	15.75	10.69
134	Australis	Australis	LT973	Tully	Human	2003-04-01	17.75	0.9	6.29	7.05	15.66	10.99
135	Australis	Australis	QHR 141	Tully	Cane Rat	1999-10-01	17.88	0.89	6.33	7.11	15.61	11.08
136	Australis	Australis	74-629	Tully	Unknown rodent	1999-11-01	17.68	0.88	6.27	7.13	15.63	11.04
137	Australis	Australis	LT992	Innisfail	Human	1999-05-01	16.29	0.88	1.5	5.01	16.66	8.42

## Sheet: Sheet3
Sample No.	Serogroup	Serovar	Strain	V8	V27	V29	V30	V36	V50
1	Australis	Hawain	LT62-68
2	Autumnalis	Bangkinang	Bangkinang 1
3	Autumnalis	Carlos	C3
4	Autumnalis	Mooris	Moores
5	Bataviae	Losbanos	LT101-69
6	Canicola	Sumneri	Sumner
7	Canicola	Jonsis	Jones
8	Djasman	Sentot	Sentot
9	Djasiman	Gurungi	Gurung
10	Pyrogenes	Guaratuba	An7705
11	Icterohaemorrhagie	Smithi	Smith
12	Sarmin	Waskurin	LT63-68
13	Sejroe	Wolffi	3705
14	Sejroe	Ricardi	Richardson
15	Sejroe	Haemolytica	Marsh
16	Pomona	Pomona	Pomona
17	Sejroe	Hardjo	Hardoprajitno
18	Icterohaemorrhagie	Copenhageni	M20
19	Australis	Australis	Ballico
20	Pyrogenes	Zanoni	Zanoni
21	Canicola	Canicola	Hond Utrecht IV
22	Mini	Swaijak	Swaijak
23	Sejroe	Medanesis	Hond HC
24	Autumnalis	Autumnalis	Akiyami A
25	Icterohaemorrhagie	Icterohaemorrhagie	Ictero 1
				V8	V27	V29	V30	V36	V50
		1	LT738	15	0	1	4	15	8
		2	LT743	3	0	8	7	16	8
		3	LT860	3	1	8	7	16	8
		4	LT930	1	0	10	8	15	8
		5	LT985	1	0	10	7	15	8
		6	LT1021	21	0	10	6	15	8
		7	LT1057	16	1	6	6	15	10
		8	LT1059	14	1	6	3	16	8
		9	LT1068	15	1	1	4	16	8
		10	LT1073	13	1	10	6	15	8
		11	LT1167	17	1	6	6	15	10
		12	LT1173	8	1	10	6	16	8
		13	LT1175	8	1	10	6	16	8
		14	LT1168	10	1	10	6	16	-2
		15	LT1169	15	0	1	4	16	8
		16	LT1170	9	1	9	6	16	8
		17	LT1171	9	1	9	6	16	8
		18	LT1180	15	0	1	4	16	8
		19	LT1196	8	1	9	6	16	8
		20	LT1197	22	0	9	7	15	8
		21	LT1238	4	3	7	8	12	8
		22	LT1241	15	0	1	5	16	8
		23	LT1243	6	1	9	7	16	8
		24	LT1244	16	0	6	7	15	10
		25	LT1318	15	0	1	5	16	8
		26	LT1328	15	0	1	5	16	8
		27	LT1334	3	0	1	5	16	8
		28	LT1340	15	0	6	7	16	8
		29	LT1336	16	0	1	4	16	8
		30	LT1337	15	0	5	7	15	10
		31	LT1338	17	0	1	5	16	8
		32	LT1342	17	0	6	6	15	10
		33	LT1395	4	0	6	6	15	10
		34	LT1508	12	3	7	7	12	8
		35	LT1535	15	1	9	6	15	8
		36	LT1573	13	0	1	4	16	8
		37	LT1577	15	0	6	3	16	8
		38	LT1581	14	0	9	6	16	8
		39	LT1586	15	0	6	3	16	8
		40	LT1614	15	0	1	4	16	8
		41	LT1622	23	0	1	-4	16	8
		42	LT1624	23	1	9	6	16	6
		43	LT1625	15	1	9	6	16	6
		44	LT1626	9	-1	1	4	16	8
		45	LT1653	1	-1	9	6	16	8
		46	LT1623	1	4	11	8	8	10
		47	LT1565	1	4	11	9	8	10
		48	LT1618	1	4	11	8	8	10
		49	LT1619	1	4	11	8	8	10
		50	LT1211	1	4	11	8	8	10
		51	LT1071	11	4	11	8	8	8
